# Supplementary material for: Crop rotation increases root biomass and promotes the correlation of soil dissolved carbon with the microbial community in the rhizosphere
Source: Front Bioeng Biotechnol. 2022 Dec 6;10:1081647. doi: 10.3389/fbioe.2022.1081647 (PMC9763999; doi:10.3389/fbioe.2022.1081647)
Supplement: Supplementary file 2 [file DataSheet1.CSV]

Family	Bulk_V10_C	Bulk_V10_CS	Bulk_V10_R	Bulk_V10_RS	Bulk_VT_C	Bulk_VT_CS	Bulk_VT_R	Bulk_VT_RS	Bulk_R4_C	Bulk_R4_CS	Bulk_R4_R	Bulk_R4_RS	Rhizosphere_V10_C	Rhizosphere_V10_CS	Rhizosphere_V10_R	Rhizosphere_V10_RS	Rhizosphere_VT_C	Rhizosphere_VT_CS	Rhizosphere_VT_R	Rhizosphere_VT_RS	Rhizosphere_R4_C	Rhizosphere_R4_CS	Rhizosphere_R4_R	Rhizosphere_R4_RS
Blastocatellaceae	1.1780228	1.0963816	1.3120038	1.383306	0.931373	0.8466063	0.9642707	0.9137767	1.3654474	0.9745029	1.2574761	1.2890215	0.5866912	0.5800294	0.6949308	0.6322295	0.5470709	0.6356249	0.616002	0.6826729	1.0700861	1.1866867	0.8799329	0.9990367
Pyrinomonadaceae	4.065835	3.7526794	3.0979383	3.8797267	3.7503921	4.0715665	4.4545559	3.9065503	4.6070106	4.1797327	6.3800072	4.622877	1.8276094	2.1046702	2.6900128	2.5712525	1.3358065	1.6357127	2.6447071	1.9563015	2.439704	3.5058501	3.4749532	3.7393119
Thermoanaerobaculaceae	0.7612988	0.6703155	0.6433827	0.6267084	0.8360974	0.9209094	0.9735875	1.0801459	0.6874783	0.6747653	0.8301985	0.7645558	0.3965277	0.6029245	0.5241726	0.6822159	0.4212653	0.4381394	0.5706053	0.6352262	0.5967551	0.6897169	0.5773255	0.7441431
Iamiaceae	0.484793	0.4557134	0.5810644	0.6133236	0.7695706	0.5912963	0.7740949	0.9025285	0.4953158	0.6650047	0.4604649	0.6347481	0.264742	0.3249618	0.3378589	0.3530109	0.6681616	0.5586909	0.6922763	0.7486516	0.5126056	0.5958254	0.5310954	0.5147093
Ilumatobacteraceae	0.7546767	0.8391686	0.8555503	0.8747782	0.5840302	0.6411571	0.7351364	0.8510419	0.6511933	0.7354789	0.6778512	0.8979813	0.4419274	0.6536395	0.5037344	0.4989898	0.5968734	0.6232438	0.7580552	0.8206913	0.5608069	0.8289496	0.6383415	0.742793
Intrasporangiaceae	0.1407064	0.3691342	0.3937914	0.331964	0.1499454	0.2120471	0.2068068	0.2716914	0.1856809	0.2270177	0.1615302	0.2595469	0.2848209	0.5484364	0.3588283	0.3538235	0.5174309	0.6126086	0.5993489	0.6568117	0.4327435	0.5145445	0.448249	0.5255326
Microbacteriaceae	0.4962547	0.9002499	0.7401191	0.6005139	0.5918251	0.4403723	0.448312	0.4244168	0.5940422	0.8260333	0.3682236	0.4953706	1.1697654	1.1070408	1.5475309	1.3521239	1.3601404	1.5222329	0.9947661	1.2172719	1.2425333	0.9200603	0.873781	0.9464183
Micrococcaceae	1.1764273	1.480282	2.3739846	1.7706415	1.4571199	1.3905414	1.2921577	1.2696012	1.5584794	1.198094	1.0726718	1.2255037	21.7842354	12.0996645	16.5608629	13.4253904	17.9071566	20.4347245	6.2682853	4.5564469	11.8743872	6.0926977	14.7535336	7.90865
Micromonosporaceae	1.990013	4.0334606	5.1139589	4.5767084	1.4270766	2.4719098	2.7873433	2.1692533	1.9574669	2.908158	3.0392181	4.2054425	1.4086226	1.6092455	2.05287	2.1544275	1.458369	2.0946882	2.1502505	3.0170143	1.4683392	2.5515642	1.9632294	2.3795816
Nocardioidaceae	1.2534949	1.3782233	1.8739997	1.6737001	1.2258896	1.5041611	1.2368873	1.6439025	1.1261756	1.5048274	1.1146403	1.4895139	1.3268296	1.5780509	1.2085016	1.3183589	3.1683875	2.71793	3.1755422	3.382623	2.4081324	2.1138217	2.1064311	2.116651
Pseudonocardiaceae	0.9818641	1.6610371	1.7043005	1.4111105	0.8177242	1.1829492	0.9216604	0.9129918	0.9332412	1.6229164	1.1717518	1.4676884	0.7176173	1.0008098	0.8056862	0.9609595	2.7243692	2.2356765	2.7491547	2.9030081	1.4773644	1.6128142	1.3535939	1.3018933
Streptomycetaceae	0.3312649	0.3999929	1.816655	0.3495506	0.4027145	0.6467096	0.4243061	0.7110084	0.2486631	0.4041351	0.2909592	0.3713288	1.5844443	2.10445	1.1911715	1.2119763	3.1351444	2.5164185	3.775353	3.5515769	0.7383607	0.5996324	0.9059419	0.7102642
Rubrobacteriaceae	2.4645369	2.5208976	2.6789908	2.3888488	1.5395902	1.9875137	2.5315217	2.0133649	2.0360367	2.1190393	2.795485	2.6572015	1.3603303	1.2705613	1.7155994	1.7030492	1.0139691	1.232463	1.9350818	1.5191742	1.3603449	1.8023916	1.8300918	2.2338075
Gaiellaceae	1.7657359	1.1251115	1.0968664	1.167974	1.5351068	1.3333257	1.4624535	1.5622785	1.5010937	1.3004009	1.4613579	1.3640392	0.9555107	0.9547299	1.0539833	0.8953672	1.0826133	0.755037	1.5518344	1.271324	0.9720157	0.9711841	1.1264876	1.1054801
Solirubrobacteraceae	0.9570166	1.2288673	1.9218316	1.4694947	1.1174191	1.9189064	1.8509981	2.2923067	1.0566108	1.4344252	1.4882413	1.5136414	0.8116608	0.9803232	1.1632214	1.1302437	1.2553756	1.3115308	2.154382	2.1899317	1.0189544	1.5500537	1.4041189	1.7547297
Chitinophagaceae	0.8714232	1.0006741	0.8691941	0.9980123	1.0879183	0.8661104	0.857378	0.8843634	1.0609377	0.7214669	0.9837842	0.8443128	1.1911578	1.4408991	1.0341887	1.1564033	1.3514486	1.1075079	1.1759032	1.4628835	1.4758207	1.1649291	1.0209305	1.0502308
Microscillaceae	0.3956778	0.5070744	0.5220214	0.4934758	1.2286784	0.999327	0.8919175	1.0239031	0.5855574	0.6238774	0.4943719	0.6198697	1.1369511	1.0018274	0.8287623	0.9276332	1.4134885	0.9631002	1.1536074	1.498292	1.1281784	0.7786365	0.7323727	0.6636899
Sphingobacteriaceae	0.1394488	0.1094566	0.1868335	0.1419937	0.2843512	0.1545551	0.0897229	0.0903431	0.2606645	0.1156096	0.0582789	0.1039164	1.3045679	0.6001325	1.0485624	0.7635052	1.2100424	0.5503133	0.5945474	0.6055582	0.4719039	0.30114	0.2186614	0.2589475
Bacillaceae	0.1071178	0.1268286	0.1606386	0.1576546	0.3591006	0.4315349	0.3552351	0.536066	0.1644377	0.1275219	0.1794943	0.1549377	2.2700116	4.4564673	2.1395569	3.5588016	1.6819826	1.88583	1.9298385	1.8774681	0.5670297	0.3953143	0.6730501	0.5777186
Planococcaceae	0.0332495	0.1140026	0.0952004	0.0704818	0.0452277	0.266283	0.08098	0.0852874	0.0432623	0.0531143	0.0565406	0.0391622	1.2493529	0.7188326	1.8330773	0.9999268	0.1770083	0.5181574	0.1803948	0.0982154	0.1381945	0.0884087	0.213137	0.1375286
Gemmatimonadaceae	4.3124644	3.7546211	3.1454659	3.2949259	4.2996944	3.6123043	3.6759975	3.6521619	4.0297299	3.8934928	3.5128367	3.1937688	1.9262318	2.3748994	2.4419319	2.33001	1.7151843	1.5367846	2.2852326	2.1809825	2.3070447	2.5923572	2.5781186	2.7005718
Longimicrobiaceae	0.3074799	0.4531986	0.6035433	0.4431488	0.3735165	0.4174078	0.4409866	0.47196	0.6816178	0.4326904	0.6557957	0.4258644	0.1482432	0.1529167	0.2417389	0.1981829	0.2014517	0.1930717	0.2379657	0.3240587	0.2173759	0.2501432	0.2252347	0.2730099
Latescibacteria	0.5210425	0.3975748	0.1056107	0.2165758	0.577317	0.5050711	0.4542752	0.445313	0.5020231	0.415819	0.423421	0.3673104	0.2791397	0.3896757	0.3154967	0.4139886	0.140067	0.1343436	0.3382477	0.1873213	0.3334474	0.3850182	0.3720308	0.2778227
Nitrospiraceae	1.0940525	0.9217996	0.6559275	0.8400058	1.0260304	0.990176	0.9895224	0.8113971	1.0003537	0.9526708	1.0314093	0.8752156	0.5562314	0.8007673	0.6779049	0.724756	0.3517789	0.3604227	0.4926462	0.3730126	0.5816497	0.7136304	0.5948692	0.681588
Azospirillaceae	0.3303194	0.7740682	1.0696978	0.8077562	0.2134956	0.3967839	0.4956634	0.3374354	0.6035805	0.4980927	0.531994	0.5744874	0.2341192	0.342048	0.4327913	0.4036969	0.1524078	0.3798145	0.2530702	0.2920328	0.3465519	0.6499372	0.3159891	0.4370874
Caulobacteraceae	0.3675042	0.3634807	0.5844406	0.4344166	0.2123397	0.222084	0.2999667	0.198973	0.5359394	0.2295758	0.2588313	0.2810682	0.2178945	0.2521535	0.2456086	0.2250348	0.3537977	0.2352905	0.1552438	0.23461	0.3327566	0.2084879	0.2264891	0.1739906
Beijerinckiaceae	0.7231968	1.2169095	1.7364829	1.4997058	0.5151738	0.7418757	1.0019257	0.8584599	0.8675187	0.7521661	1.0052541	1.1790494	0.9845143	1.0175053	1.3055189	1.3352004	0.8892256	1.4325616	1.0639182	1.3498018	1.0171057	1.2130241	1.2205152	1.3317218
Devosiaceae	0.2946675	0.4617356	0.4260448	0.4080002	0.3318574	0.2462149	0.1779353	0.1912046	0.4195867	0.4839659	0.2310984	0.4284472	0.5313348	0.4843333	0.3969927	0.4656491	0.7978804	0.5564353	0.3200025	0.4918132	0.773798	0.5380413	0.3734268	0.4140417
Rhizobiaceae	0.710288	0.9810335	0.6777258	0.6824376	0.5501975	0.3987865	0.2934941	0.3184629	0.6752319	0.7970313	0.3767519	0.592946	1.2184988	1.141346	0.995155	1.1409739	1.8454669	1.5852462	0.8086007	1.4562908	1.7764939	1.4749564	0.8853066	1.1780467
Xanthobacteraceae	1.8189622	2.0928644	1.3033353	1.7400473	1.4680798	1.385899	1.3832149	1.1851812	1.9867147	1.5813117	1.7497594	1.8183448	1.3522837	1.4577793	1.1800865	1.4505426	1.4476802	1.4705722	1.2370953	1.4224706	1.863962	1.7567788	1.4213673	1.531665
Sphingomonadaceae	4.4500564	5.1742335	6.0333006	5.303808	3.4885509	2.7210354	2.9578533	3.2816367	4.4136539	3.7489456	3.9692098	3.5270217	2.7066081	2.4788305	3.012051	2.2766743	2.2976764	2.2649043	1.8890812	2.3854817	3.4514751	3.5113464	2.8593764	3.0866406
Haliangiaceae	0.5874318	0.5585118	0.4516943	0.6154244	1.5080101	1.22427	1.3912497	1.1289689	0.787729	0.6631559	0.8727443	0.8050283	0.6063941	0.9966361	0.6075007	0.8614377	0.8656755	0.7084137	1.0033455	0.8462925	0.8058946	0.8934645	0.7406986	0.6980757
Burkholderiaceae	1.9170455	1.4637049	1.9543654	1.6054817	1.5057579	1.3293395	1.4661336	1.1524869	2.0680429	1.479992	1.6284653	1.6967083	6.0639501	5.5874766	3.0214202	3.4658204	5.1044279	3.2687674	4.1564314	3.8835513	3.7083757	3.3612549	3.7172117	3.3091737
Nitrosomonadaceae	1.6283361	1.5573174	1.1317641	1.4386952	2.393484	2.4324383	2.1565589	2.2505531	1.8898067	2.2297977	1.854306	2.0460556	1.1405703	2.0728125	1.420959	1.8892006	1.0765008	1.2036617	1.3906667	1.5008545	1.4577001	2.0289479	1.8153816	1.9022656
Pseudomonadaceae	0.2906676	0.0571331	0.1399379	0.0531959	0.1237123	0.0945379	0.0182227	0.0287471	0.107499	0.0854819	0.0656422	0.0495879	2.1099765	0.6588201	0.9148603	0.8864517	0.4952328	0.8285739	0.1076103	0.2726006	0.81907	0.3972106	0.6768168	0.5905644
Xanthomonadaceae	1.3508843	1.5417453	1.1212021	1.0558606	1.2569357	0.8423199	0.5424615	0.7993442	0.9170929	2.2728325	0.6656284	0.8199211	0.9284893	1.3213992	1.3562518	1.2515838	0.9138326	1.0050461	0.7885897	1.0028186	1.5357814	1.2983984	0.9295355	1.17363
Rubritaleaceae	0.0302702	0.0588773	0.021364	0.0356443	0.0762405	0.0615733	0.0209739	0.0262773	0.0614142	0.0911216	0.0116334	0.0503641	1.0014753	0.7541386	0.6696417	0.7901664	0.6573131	0.6938935	0.5395455	0.6162696	0.3294627	0.4971138	0.1993759	0.3267435
