# Supplementary material for: Crop rotation increases root biomass and promotes the correlation of soil dissolved carbon with the microbial community in the rhizosphere
Source: Front Bioeng Biotechnol. 2022 Dec 6;10:1081647. doi: 10.3389/fbioe.2022.1081647 (PMC9763999; doi:10.3389/fbioe.2022.1081647)
Supplement: Supplementary file 3 [file DataSheet2.csv]

	Bulk_V10_C	Bulk_V10_CS	Bulk_V10_R	Bulk_V10_RS	Bulk_VT_C	Bulk_VT_CS	Bulk_VT_R	Bulk_VT_RS	Bulk_R4_C	Bulk_R4_CS	Bulk_R4_R	Bulk_R4_RS	Rhizosphere_V10_C	Rhizosphere_V10_CS	Rhizosphere_V10_R	Rhizosphere_V10_RS	Rhizosphere_VT_C	Rhizosphere_VT_CS	Rhizosphere_VT_R	Rhizosphere_VT_RS	Rhizosphere_R4_C	Rhizosphere_R4_CS	Rhizosphere_R4_R	Rhizosphere_R4_RS
Mycosphaerellaceae	0.2547363	0.8046863	0.5292625	3.308835	0.8222563	1.1438253	1.052547	0.659226	0.625814	1.426295	1.507446	2.371877	0.0769317	0.307327	0.2178283	0.263412	0.3964917	0.5811617	0.196754	0.208504	0.6960887	1.1809237	1.885956	4.6900237
Didymellaceae	0.843568	2.8967813	7.97226	9.0896787	0.4093983	2.1103613	6.7456853	4.702191	1.1295357	3.002948	4.9732763	8.7595853	0.716826	3.0428225	2.8868723	7.486205	1.2779037	4.5041323	5.1864993	9.6616253	2.6045063	6.010802	9.680635	6.959022
Leptosphaeriaceae	0.1074877	0.4338263	1.083789	0.4412107	0.213318	0.2435337	0.1995153	0.2804933	0.1729543	0.844681	0.636487	0.11734	0.033542	0.197271	0.2211183	0.1915453	0.151851	0.4491043	0.3780727	0.1886727	0.104416	0.446808	0.516869	0.4359027
Phaeosphaeriaceae	0.8755123	1.4798587	2.274833	5.403571	0.6457633	1.382446	1.153186	1.0869213	0.9210027	1.886356	0.8137203	6.7443117	0.399776	1.254076	0.5251293	0.698814	0.310363	0.6874697	1.692311	1.3975943	0.8273907	1.433861	1.4814493	1.0441013
Pleosporaceae	0.3328673	0.466485	1.709964	1.5210777	0.1937457	0.8060077	1.56695	0.6829303	0.7723893	1.195431	3.062392	1.8443633	0.0589537	0.408764	0.327455	0.6543813	0.190114	0.4812173	2.1373897	0.3716807	0.7439623	1.0549693	2.42243	5.181233
Sporormiaceae	0.5449713	1.8376987	2.2937845	1.6333367	0.2235737	0.3573713	1.1012657	1.4205297	0.30928	0.65315	0.7613983	1.2204017	0.4121637	0.3777865	0.576353	0.779911	0.1735607	1.3035217	0.6127773	0.830254	0.3662613	0.660325	0.8961737	0.979312
Torulaceae	0.0298337	0.08873	0.3491735	0.3229173	0.017681	0.0378767	0.475193	0.6734213	0.0121507	0.0781157	0.434988	0.3663047	0.003232	0.0107305	0.0185013	0.097765	0.0246947	8.77E-03	0.0847867	0.0742503	3.07E-03	0.0166027	0.156133	0.2105937
Herpotrichiellaceae	0.5506927	0.5821067	0.333708	1.4356057	0.1746263	0.9838813	0.4059053	0.6776673	0.4574697	1.0997173	0.1616453	0.487188	0.055143	0.6194055	0.1033873	0.3191927	0.0944387	0.387925	0.226743	0.3207247	0.361625	0.790926	0.1943923	0.37369
Aspergillaceae	0.1267813	0.4890817	0.518257	0.943103	0.0509193	0.523354	0.1948953	0.3595333	0.1057193	1.3393903	0.3958257	0.6989257	0.0178777	0.052066	0.061649	0.078116	0.035116	0.0199927	0.0966117	0.0536367	0.0557987	0.1686603	0.1938117	0.427006
Trichocomaceae	0.168457	0.0711217	0.158114	0.390984	0.036803	0.625268	0.1816797	0.1245617	0.248346	0.1360817	0.1022047	0.0499207	0.0339597	0.031108	0.029172	0.0751023	0.0235397	0.009866	0.0636877	0.0408977	0.3744507	0.070748	0.0943877	0.0873987
Helotiaceae	0.525412	1.3356423	0.3595245	0.4666953	0.3053817	0.4666583	0.6868913	0.366876	0.665968	0.763374	0.6211617	1.067104	0.126284	0.6026335	0.243272	0.2932403	0.1211397	0.308292	0.1657387	0.045884	0.9182893	1.9207843	0.702329	0.560703
Pseudeurotiaceae	1.7287713	2.4780983	2.426942	1.1565683	1.6422907	3.71209	1.0901393	0.879543	1.3622577	2.3599523	0.612077	0.7926997	7.3305683	8.422477	12.1388213	1.6595427	5.152543	2.915708	1.3651077	0.462043	2.487397	1.1397933	2.390031	1.868185
Thelebolaceae	4.9955127	16.2591753	2.1087735	1.2565573	3.2695533	2.1227133	2.2941747	0.7371137	3.625694	2.325086	0.3033453	0.8067937	27.6849707	6.2223365	11.1501547	3.3305983	9.1249517	36.161276	4.7275063	1.051498	5.6584697	2.538276	1.4331657	1.0517003
Ascobolaceae	0.1033373	0.3258427	0.894468	0.0747973	0.0586027	0.3192767	0.566836	0.2162307	0.1600733	0.4615103	0.367177	0.9745937	0.0165177	0.112556	0.1172403	0.0361533	6.57E-03	0.002884	0.0669693	0.016032	0.007845	0.1833793	0.2216483	0.0578147
Pyronemataceae	21.509382	5.7556383	5.529829	6.184035	16.2672667	6.7655933	5.9447277	4.9729673	17.816192	3.7053537	7.3656037	2.1243367	9.4159847	8.5261595	15.546757	10.402697	7.577134	3.0057977	6.4326997	2.0662603	6.8648117	4.4917053	5.8150217	3.2328727
Plectosphaerellaceae	0.122092	0.1045503	1.949993	3.34459	0.0758917	0.092846	1.428257	1.2579793	0.0509973	0.1950763	1.7654393	2.395669	0.0294687	0.1810595	0.2349983	1.6227003	0.1987457	0.1704803	0.8870933	0.6299857	0.0384697	0.1649217	1.165622	2.0362557
Hypocreaceae	0.1846337	0.0618627	0.0791585	0.206758	0.0108587	0.0388747	0.0936827	0.0606127	0.2148687	0.1684603	0.0592697	0.12242	7.14E-03	0.026515	0.008704	0.036188	1.15E-03	0.018642	6.18E-03	0.022399	0.0917017	0.5068317	0.1534837	0.0425033
Nectriaceae	4.6746217	12.376675	28.46816	14.99114	2.7579933	8.8834283	19.4058703	18.4468927	4.1694627	12.8202087	24.6861303	20.3416743	5.010937	13.798727	7.9782397	11.442919	4.3119473	9.5164347	26.0386383	33.5666807	3.593246	12.2782397	18.6439503	16.254089
Stachybotryaceae	0.1334037	0.2631	0.91087	0.4569093	0.0556987	0.522093	0.291688	0.207189	0.1239093	0.261175	0.1909897	0.3633633	0.025712	0.103068	0.0818647	0.1209213	0.007679	0.081187	0.117852	0.2330147	0.036841	0.1789183	0.209499	0.3029613
Microascaceae	0.4552213	0.6341257	0.9597755	0.3528863	0.4521817	0.4083673	0.3398093	0.2110513	0.804518	0.991702	0.4787363	0.3761447	0.1446867	0.159575	0.3564873	0.158481	0.113587	0.1838877	0.249599	0.029343	0.297699	0.3255853	0.229784	0.263998
Chaetomiaceae	6.618043	4.8389907	3.9730415	6.0901427	4.1924867	5.0999287	6.788622	7.1963987	4.593436	7.326375	4.1112887	4.0987983	2.1487727	4.0599375	1.923273	1.955692	6.9836317	3.6006957	10.9948557	1.4231123	5.9784417	2.9800143	4.147836	2.9617587
Lasiosphaeriaceae	20.1380753	5.9500877	3.9228725	3.313893	22.3486803	5.2427177	6.2503523	2.831972	16.4126653	3.3686073	5.0520927	2.6733407	13.02764	5.1486915	9.7380323	3.8410737	24.5294333	5.248522	4.2360707	2.2004887	15.6821453	4.0892857	4.228127	3.7366127
Apiosporaceae	0.0308847	0.5853517	0.2444685	0.4186263	0.1467763	0.4510367	0.0191117	0.2686037	0.010944	0.0788517	2.68E-03	0.1825883	9.99E-04	0.074388	0.1753897	0.0826653	3.87E-03	0.5393933	9.31E-03	0.1902773	0.0146087	0.6306383	0.0108217	0.4240747
Microdochiaceae	0.3318573	0.726013	0.344659	0.193296	0.1548437	0.3834517	0.5005007	0.27862	0.089208	0.374039	0.5732007	0.1886033	0.214742	0.8335015	0.167453	0.4067103	0.126249	0.8190863	0.6377553	0.5396747	0.2639457	0.8016587	0.400964	0.4909743
Bolbitiaceae	0.296408	0.0366523	0.1667525	0.3132427	0.3457113	0.046352	0.199226	1.0195017	1.0180483	0.5293053	2.43E-03	0.8544933	0.0683737	0.424698	5.43E-03	0.0416953	0.8474043	0.11071	0.080337	0.015726	0.119924	0.0971147	0.0540603	0.0484177
Ceratobasidiaceae	0.0113563	0.350419	0.04353	0.4395957	0.0826977	0.5839223	0.2862313	0.5990693	0.0117317	0.2506693	0.180061	0.6379223	0.0123857	0.81879	0.158202	0.2432107	0.0798877	0.0830117	0.147247	1.022242	0.0237427	0.344496	0.5000517	0.2188067
Mrakiaceae	5.9852623	7.403292	3.3303185	5.9325503	14.8845567	6.1658267	3.4075193	18.4772757	13.1681117	10.814238	2.741591	5.3614583	7.0626187	4.2220135	5.6141357	5.222013	5.6974767	6.2984503	2.4392367	3.3501983	8.9919017	9.9223303	1.671122	6.0381327
Piskurozymaceae	1.774952	2.790931	1.9175085	1.8494073	1.5633703	1.7221297	2.143701	2.242345	1.4334973	2.6053243	1.6008273	1.401787	0.986132	2.2139215	1.3740117	1.552272	0.7472007	0.968174	2.080409	1.167959	0.911382	2.451113	1.6758513	2.0944707
Claroideoglomeraceae	0.0285233	0.014869	0.0017825	0.0213643	0.0880263	0.179842	0.150268	0.4066933	4.09E-03	0.0317093	0.1399573	0.120346	0.0357633	0.034841	0.004902	0.05943	0.003232	0.003232	0.146313	0.1590233	0.009854	0.1997083	0.080399	0.0436023
Mortierellaceae	8.0538607	6.648	3.8165325	4.9443417	6.2203073	4.5519313	6.4953493	3.4906883	8.2534487	8.552827	12.30033	9.7662647	9.4017657	12.241778	9.4147087	9.738844	1.5228203	6.4075273	3.292357	0.9287323	11.8703363	12.6126937	16.1863133	11.90902
Piptocephalidaceae	0.308599	0.103071	0.080383	0.003232	0.121355	0.404437	6.12E-03	4.12E-03	0.1955327	0.654252	0.006557	0.014097	0.080294	0.0184435	1.03E-03	0.003703	0.0238537	0.1204693	0.118154	0.003539	0.3255453	0.196346	0.0273467	0.011217
